# Supplementary material for: Discovering non-additive heritability using additive GWAS summary statistics
Source: eLife. 2024 Jun 24;13:e90459. doi: 10.7554/eLife.90459 (PMC11196113; doi:10.7554/eLife.90459)
Supplement: Supplementary file 1. — Synthetic trait architecture was simulated using real genotype data from individuals of self-identified European ancestry in the UK Biobank. All SNPs were considered to have at least an additive effect (i.e., creating a polygenic trait architecture). Next, we randomly select two groups of interacting variants and divide them into two groups. The group #1 SNPs are chosen to be 10% of the total number of SNPs genome-wide. These interact with the group #2 SNPs which are selected to be variants within a ± 100 kilobase (kb) window around each SNP in group #1. Coefficients for additive and interaction effects were simulated with no minor allele frequency dependency α=0 (see Materials and Methods). Here, we assume a heritability H2=0.3 and vary the proportion contributed by additive effects with ρ={0.2,0.4,0.6,0.8}. We run i-LDSC while computing the cis-interaction LD scores using different estimating windows of ± 5, ± 10, ± 25, and ± 50 SNPs. The “average” column represents results using model averaging over the different estimating windows (see Materials and Methods). We report the mean estimates of heritability (with standard errors in the parentheses) and use mean absolute error (MAE) to quantify the difference between the two methods. Results are based on 100 simulations per parameter combination. As shown in Figure 3—figure supplements 3 and 1, LDSC does not capture the contribution of non-additive genetic effects to trait variation. [file elife-90459-supp1.xlsx]

## Sheet: Sheet1
Estimated Phenotypic Variance Explained (PVE)
Parameter ρ	LDSC	i-LDSC (+/- 5 SNPs)	i-LDSC (+/- 10 SNPs)	i-LDSC (+/- 25 SNPs)	i-LDSC (+/- 50 SNPs)	i-LDSC (Average)
0.2	0.210 (0.001)	0.500 (0.006)	0.397 (0.005)	0.308 (0.004)	0.272 (0.004)	0.368 (0.005)
0.4	0.224 (0.001)	0.425 (0.005)	0.354 (0.004)	0.291 (0.003)	0.267 (0.003)	0.334 (0.004)
0.6	0.251 (0.001)	0.379 (0.005)	0.294 (0.004)	0.294 (0.003)	0.278 (0.003)	0.321 (0.003)
0.8	0.278 (0.002)	0.347 (0.005)	0.301 (0.004)	0.293 (0.004)	0.293 (0.003)	0.316 (0.002)
Mean Absolute Error (MAE)
Parameter ρ	LDSC	i-LDSC (+/- 5 SNPs)	i-LDSC (+/- 10 SNPs)	i-LDSC (+/- 25 SNPs)	i-LDSC (+/- 50 SNPs)	i-LDSC (Average)
0.2	0.090 (0.001)	0.197 (0.006)	0.097 (0.005)	0.008 (0.004)	0.028 (0.004)	0.068 (0.005)
0.4	0.076 (0.001)	0.125 (0.005)	0.054 (0.004)	0.009 (0.003)	0.033 (0.003)	0.034 (0.004)
0.6	0.049 (0.001)	0.079 (0.005)	0.034 (0.003)	0.006 (0.003)	0.022 (0.003)	0.021 (0.003)
0.8	0.022 (0.002)	0.047 (0.005)	0.022 (0.004)	0.001 (0.004)	0.004 (0.003)	0.016 (0.002)
